# Supplementary material for: Lateral Ventricular Neural Stem Cells Provide Negative Feedback to Circuit Activation Through GABAergic Signaling
Source: Cells. 2025 Mar 13;14(6):426. doi: 10.3390/cells14060426 (PMC11940892; doi:10.3390/cells14060426)
Supplement: Supplementary file 1 [file cells-14-00426-s001.zip]

Archive with 1 entries (1 files):
- cells-3439510-supplementary.pdf
